# Supplementary material for: Burnout and Professional Quality of Life Assessment in Portuguese Healthcare Professionals Working in Oncology and Palliative Care: A Cross-Sectional Study
Source: Healthcare (Basel). 2024 Dec 26;13(1):26. doi: 10.3390/healthcare13010026 (PMC11719651; doi:10.3390/healthcare13010026)
Supplement: Supplementary file 1 [file healthcare-13-00026-s001.zip]

Archive with 1 entries (1 files):
- healthcare-3337926-SI.pdf
